# Supplementary material for: Risk of invasion and disease transmission by the Australasian freshwater snail Orientogalba viridis (Lymnaeidae): a field and experimental study
Source: Parasit Vectors. 2024 Jul 27;17:320. doi: 10.1186/s13071-024-06403-5 (PMC11282605; doi:10.1186/s13071-024-06403-5)
Supplement: Supplementary file 1 — Additional file 1: Dataset S1. [file 13071_2024_6403_MOESM1_ESM.xlsx]

## Sheet: Hoja1
GenBank number	Coordinates Lat	Coordinates Long	Locality	Reference
AJ319641	37.9447	27.9703	turkey, soeke, Aydin sira daglari	(Bargues et al., 2001)
EU556313	-31.9333	115.833	Australia, western Australia, perth
GU167912	18.7954	98.981	thailand, chiang Mai
LT220497	40.7709	0.703721	spain: tarragona province, deltebre, rice field
LT220498	40.7709	0.703721	spain: tarragona province, deltebre, rice field
LT220499	32.9301	104.722	china: Gansu province, wenxian
LT220500	48.2286	91.9235	western Mongolia, small pond in the floodplain of the river Khovd
LT220501	47.1961	106.033	Mongolia, tov province, river not far from Bayan-onjuul
LT220502	47.1961	106.033	Mongolia, tov province, river not far from Bayan-onjuul
LT220503	34.9438	104.05	china: Gansu province, chuanzhen, weiyuan
OR728033	4.50756	101.407	Butterfly Gardens, Cameron Heights	this study
OR728034	4.50756	101.407	Butterfly Gardens, Cameron Heights	this study
OR728035	4.50756	101.407	Butterfly Gardens, Cameron Heights	this study
OR728031	40.7312	0.6323		this study
OR728032	40.7312	0.6323		this study
KF042387	21.4208	106.524	Ha Noi, Vietnam
OR030150	19.2339	99.9991	Phayao Province, Thailand
OR030154	19.2339	99.9991	Phayao Province, Thailand
OR030158	19.2339	99.9991	Phayao Province, Thailand
OR030159	19.2339	99.9991	Phayao Province, Thailand
OR030152	19.2339	99.9991	Phayao Province, Thailand
OR030157	19.2339	99.9991	Phayao Province, Thailand
OR030149	19.2339	99.9991	Phayao Province, Thailand
OR030151	19.2339	99.9991	Phayao Province, Thailand
OR030156	19.2339	99.9991	Phayao Province, Thailand
