# Supplementary material for: Risk of invasion and disease transmission by the Australasian freshwater snail Orientogalba viridis (Lymnaeidae): a field and experimental study
Source: Parasit Vectors. 2024 Jul 27;17:320. doi: 10.1186/s13071-024-06403-5 (PMC11282605; doi:10.1186/s13071-024-06403-5)
Supplement: Supplementary file 2 — Additional file 2: Dataset S2. [file 13071_2024_6403_MOESM2_ESM.xlsx]

## Sheet: Hoja1
location	Ancestral probability
Spain	0.0532675
Australia	0.0646698
Malaysia	0.0770933
Turkey	0.0951327
Vietnam	0.0964942
China	0.135466
Mongolia	0.137509
Thailand	0.340368
